# Supplementary material for: Employing a Plant Probiotic Actinomycete for Growth Promotion of Lettuce (Lactuca sativa L. var. longifolia) Cultivated in a Hydroponic System under Nutrient Limitation
Source: Plants (Basel). 2023 Nov 7;12(22):3793. doi: 10.3390/plants12223793 (PMC10675278; doi:10.3390/plants12223793)
Supplement: Supplementary file 1 [file plants-12-03793-s001.zip]

Archive with 1 entries (1 files):
- plants-2638193-supplementary.pdf
